# Supplementary material for: Haplotype‐resolved genome and pan‐genome graphs reveal the impacts of structural variation on functional genome and feather colors in chickens
Source: IMetaOmics. 2025 May 24;2(3):e70027. doi: 10.1002/imo2.70027 (PMC12806048; doi:10.1002/imo2.70027)
Supplement: Supplementary file 1 — Supplementary Data V1. [file IMO2-2-e70027-s001.xlsx]

## Sheet: Table S1
Table S1: Telomere annotation for WChap1 and WChap2 genomes
Genome	Chromosome	Start	End
Hap1	chr1	1	90000
Hap1	chr1	198530000	198580000
Hap1	chr2	1	10000
Hap1	chr2	152080000	152086445
Hap1	chr3	1	10000
Hap1	chr3	111740000	111752468
Hap1	chr4	1	20000
Hap1	chr4	91500000	91550000
Hap1	chr5	1	20000
Hap1	chr5	59650000	59652253
Hap1	chr6	1	20000
Hap1	chr6	36030000	36960547
Hap1	chr7	1	20000
Hap1	chr7	36390000	36394575
Hap1	chr8	1	10000
Hap1	chr8	29870000	29871179
Hap1	chr9	23520000	23530221
Hap1	chr10	1	20000
Hap1	chr10	21560000	21567209
Hap1	chr11	1	20000
Hap1	chr11	20227436	20237436
Hap1	chr12	1	10000
Hap1	chr12	21390000	21390458
Hap1	chr13	1	20000
Hap1	chr13	19640000	19641148
Hap1	chr14	1	20000
Hap1	chr14	16939465	16949465
Hap1	chr15	1	10000
Hap1	chr15	14470000	14482381
Hap1	chr16p1	1	10000
Hap1	chr16p2	1	10000
Hap1	chr17	1	20000
Hap1	chr17	11440000	11444063
Hap1	chr18	11580000	11584139
Hap1	chr19	1	20000
Hap1	chr19	11830000	11835338
Hap1	chr20	470000	500000
Hap1	chr20	14680000	14689876
Hap1	chr22	1	10000
Hap1	chr22	5530000	5893421
Hap1	chr24	1	20000
Hap1	chr25	4190000	4197906
Hap1	chr26	1	20000
Hap1	chr26	5960000	5969972
Hap1	chr27	1	10000
Hap1	chr27	6380000	6390996
Hap1	chr28	1	10000
Hap1	chr29	1	20000
Hap1	chr29	2490000	2904998
Hap1	chr30	1	10000
Hap1	chr31	1	20000
Hap1	chr31	5440000	5447799
Hap1	chr33	260000	310000
Hap1	chr33	6890000	6901403
Hap1	chr34p1	1	20000
Hap1	chr34p2	1260000	1322502
Hap1	chr36	2580000	2586592
Hap1	chr37	3990000	3997624
Hap1	chr38	1000000	1013582
Hap1	chr39	2390000	2395783
Hap1	chrZ	1	20000
Hap2	chr1	1	90000
Hap2	chr1	200000000	200000000
Hap2	chr2	1	10000
Hap2	chr2	152000000	152000000
Hap2	chr3	1	10000
Hap2	chr3	111000000	111000000
Hap2	chr4	1	20000
Hap2	chr4	91830000	91836423
Hap2	chr5	1	20000
Hap2	chr5	59627269	59637269
Hap2	chr6	1	20000
Hap2	chr6	37160000	37167938
Hap2	chr7	1	20000
Hap2	chr7	36410000	36419308
Hap2	chr8	1	10000
Hap2	chr8	30300000	30301954
Hap2	chr9	1	10000
Hap2	chr9	25410000	25418020
Hap2	chr10	1	20000
Hap2	chr10	21649680	21659680
Hap2	chr11	1	20000
Hap2	chr11	20110000	20119826
Hap2	chr12	1	10000
Hap2	chr12	21280000	21284859
Hap2	chr13	1	10000
Hap2	chr13	19360000	19363840
Hap2	chr14	1	10000
Hap2	chr14	15840000	16030000
Hap2	chr15	1	100000
Hap2	chr15	13390000	13404359
Hap2	chr16p1	1	100000
Hap2	chr16p3	1	20000
Hap2	chr17p1	1	20000
Hap2	chr17p1	11610000	11615354
Hap2	chr18	1	20000
Hap2	chr18	11620000	11627338
Hap2	chr19	1	20000
Hap2	chr19	11830000	11838496
Hap2	chr20	1	10000
Hap2	chr20	14710000	14714703
Hap2	chr21	7560000	7570652
Hap2	chr22	1	20000
Hap2	chr22	5670000	5700000
Hap2	chr24	1	20000
Hap2	chr24	7320000	7323595
Hap2	chr25	3870000	3882840
Hap2	chr26	1	20000
Hap2	chr26	5960000	5969972
Hap2	chr27	240000	280000
Hap2	chr27	6470000	6478200
Hap2	chr28	1	20000
Hap2	chr30	1	10000
Hap2	chr31	480000	500000
Hap2	chr31	5290000	5303695
Hap2	chr33	260000	300000
Hap2	chr33	6910000	6923779
Hap2	chr34p1	1	20000
Hap2	chr34p2	1260000	1323352
Hap2	chr36	2580000	2587598
Hap2	chr37	3990000	3995976
Hap2	chr38	1010000	1023592
Hap2	chr39	2410000	2410182
Hap2	chrZ	1	10000

## Sheet: Table S2
Table S2: TE annotation for WChap1 and WChap2 genomes
Class	Family/subfamily	Number of elements		Length occupied (bp)
		Hap1	Hap2	Hap1	Hap2
LINEs	L2/CR1/Rex	298086	298656	97090750	97867981
LINEs	R1/LOA/Jockey	27	71	5563	8461
LINEs	R2/R4/NeSL	228	119	80278	69906
LINEs	RTE/Bov-B	836	577	533580	454213
LINEs	L1/CIN4	272	397	157972	205803
LTR	BEL/Pao	252	482	95107	212803
LTR	Ty1/Copia	381	699	142269	310536
LTR	Gypsy/DIRS1	2629	2818	1656182	1504210
LTR	Retroviral	35542	37025	16813894	15061211
DNA	hobo-Activator	10490	5953	3360977	1292552
DNA	Tc1-IS630-Pogo	13699	14869	3086333	3478362

## Sheet: Table S3
Table S3: BUSCO results for different genome annotation strategies
Genomes	Tools	Strategies	Numbers	BUSCOs
WChap1	Augustus	Abinitio	5573	Complete BUSCOs
WChap1	Augustus	Abinitio	995	Fragmented BUSCOs
WChap1	Augustus	Abinitio	1770	Missing BUSCOs
WChap2	Augustus	Abinitio	5611	Complete BUSCOs
WChap2	Augustus	Abinitio	965	Fragmented BUSCOs
WChap2	Augustus	Abinitio	1762	Missing BUSCOs
WChap1	Genemark	Abinitio	266	Complete BUSCOs
WChap1	Genemark	Abinitio	202	Fragmented BUSCOs
WChap1	Genemark	Abinitio	7870	Missing BUSCOs
WChap2	Genemark	Abinitio	285	Complete BUSCOs
WChap2	Genemark	Abinitio	193	Fragmented BUSCOs
WChap2	Genemark	Abinitio	7860	Missing BUSCOs
WChap2	EVM	EVM	7992	Complete BUSCOs
WChap2	EVM	EVM	108	Fragmented BUSCOs
WChap2	EVM	EVM	238	Missing BUSCOs
WChap1	EVM	EVM	7991	Complete BUSCOs
WChap1	EVM	EVM	123	Fragmented BUSCOs
WChap1	EVM	EVM	224	Missing BUSCOs
GRCg7b	Final	GRCg7b	8262	Complete BUSCOs
GRCg7b	Final	GRCg7b	20	Fragmented BUSCOs
GRCg7b	Final	GRCg7b	56	Missing BUSCOs
GRCg7w	Final	GRCg7w	8268	Complete BUSCOs
GRCg7w	Final	GRCg7w	20	Fragmented BUSCOs
GRCg7w	Final	GRCg7w	50	Missing BUSCOs
WChap2	PASA	PASA	8061	Complete BUSCOs
WChap2	PASA	PASA	75	Fragmented BUSCOs
WChap2	PASA	PASA	202	Missing BUSCOs
WChap1	PASA	PASA	8069	Complete BUSCOs
WChap1	PASA	PASA	77	Fragmented BUSCOs
WChap1	PASA	PASA	192	Missing BUSCOs
WChap1	Gth	Proteins	8232	Complete BUSCOs
WChap1	Gth	Proteins	38	Fragmented BUSCOs
WChap1	Gth	Proteins	68	Missing BUSCOs
WChap2	Gth	Proteins	8233	Complete BUSCOs
WChap2	Gth	Proteins	37	Fragmented BUSCOs
WChap2	Gth	Proteins	68	Missing BUSCOs
WChap1	Exonerate	Proteins	7908	Complete BUSCOs
WChap1	Exonerate	Proteins	33	Fragmented BUSCOs
WChap1	Exonerate	Proteins	397	Missing BUSCOs
WChap2	Exonerate	Proteins	7908	Complete BUSCOs
WChap2	Exonerate	Proteins	31	Fragmented BUSCOs
WChap2	Exonerate	Proteins	399	Missing BUSCOs
WChap2	transdecoder	RNA-seq	7729	Complete BUSCOs
WChap2	transdecoder	RNA-seq	75	Fragmented BUSCOs
WChap2	transdecoder	RNA-seq	534	Missing BUSCOs
WChap1	Braker2	RNA-seq	3862	Complete BUSCOs
WChap1	Braker2	RNA-seq	2233	Fragmented BUSCOs
WChap1	Braker2	RNA-seq	2243	Missing BUSCOs
WChap2	Braker2	RNA-seq	3731	Complete BUSCOs
WChap2	Braker2	RNA-seq	2175	Fragmented BUSCOs
WChap2	Braker2	RNA-seq	2432	Missing BUSCOs
WChap1	transdecoder	RNA-seq	7750	Complete BUSCOs
WChap1	transdecoder	RNA-seq	67	Fragmented BUSCOs
WChap1	transdecoder	RNA-seq	521	Missing BUSCOs
WChap1	Final	Final	8243	Complete BUSCOs
WChap1	Final	Final	24	Fragmented BUSCOs
WChap1	Final	Final	71	Missing BUSCOs
WChap2	Final	Final	8243	Complete BUSCOs
WChap2	Final	Final	24	Fragmented BUSCOs
WChap2	Final	Final	71	Missing BUSCOs

## Sheet: Table S4
Table S4: The assembly accessions for the published genomes
Assembly Accession	ID	Assembly Name	Organism Infraspecific Names Breed
GCA_024206055.2	G01	Huxu	Huxu
GCF_016699485.2	G02	bGalGal1.mat.broiler.GRCg7b	Cross of Broiler mother + white leghorn layer father
GCF_016700215.2	G03	bGalGal1.pat.whiteleghornlayer.GRCg7w_WZ	Cross of Broiler mother + white leghorn layer father
GCA_040436655.1	G04	WCHap1	Wenchang_hap1
GCA_040436645.1	G05	WCHap2	Wenchang_hap2
GCF_000002315.6	G06	GRCg6a	Red Jungle Fowl
GCA_027408225.1	G07	bGalGal5.pri	Cobb
GCA_024686275.1	G08	ASM2468627v1	Fayoumi
GCA_027557775.1	G09	bGalGal4.pri	Ross
GCA_027408205.1	G10	bGalGal5.alt	Cobb
GCA_027408255.1	G11	bGalGal4.alt	Ross
GCA_002798355.1	G12	Ogye	Yeonsan Ogye
GCA_025370635.1	G13	ASM2537063v1	Tibetan chicken
GCA_024686355.1	G14	ASM2468635v1	Asil
GCA_024653025.1	G15	ASM2465302v1	Silkie
GCA_024686465.1	G16	ASM2468646v1	Naked Neck
GCA_024686285.1	G17	ASM2468628v1	Thailand Gamefowl
GCA_024653035.1	G18	ASM2465303v1	Cornish
GCA_024652995.1	G19	ASM2465299v1	White Leghorn
GCA_024653045.1	G20	ASM2465304v1	Houdan
GCA_024652985.1	G21	ASM2465298v1	Rhode Island Red
GCA_024679765.1	G22	ASM2467976v1	Rhode Island Red
GCA_024679325.1	G23	ASM2467932v1	Silkie
GCA_024679905.1	G24	ASM2467990v1	White Leghorn
GCA_024687005.1	G25	ASM2468700v1	Cornish
GCA_024679415.1	G26	ASM2467941v1	White Plymouth Rock
GCA_024686295.1	G27	ASM2468629v1	Chahua
GCA_024686315.1	G28	ASM2468631v1	Langshan
GCA_024679355.1	G29	ASM2467935v1	Daweishan
GCA_024679395.1	G30	ASM2467939v1	Tibetan chicken
GCA_024679375.1	G31	ASM2467937v1	Liyang

## Sheet: Table S5
Table S5: Basic information for each chicken population
Breeds	Abbreviation	Population size
Lindian chicken	LinD	30
red jungle fowl from Thailand	RJFt	25
Brown layer	BL	25
White layer	WL	24
Wenchang chicken-WZ	WZ	20
Wenchang chicken-WY	WY	20
Wenchang chicken-WJ	WJ	20
Wenchang chicken-WB	WB	20
Wenchang chicken-TN	TN	20
Wenchang chicken-LD	LD	20
Wenchang chicken-LA	LA	20
Wenchang chicken-CU3	CU3	20
Wenchang chicken-CK	CK	20
Wenchang chicken-CB	CB	20
BRB Broiler lines	BRB	20
BRA Broiler lines	BRA	20
red jungle fowl from India	RJFi	10

## Sheet: Table S6
Table S6: Body weight phenotypic information across chicken populations
Population	Sex	0 weeks old (g)	8 weeks old (g)	17 weeks old (g)	43 weeks old (g)	66 weeks old (g)	Feather color
CB	F	29.3	646.1	1615.9	1746.9	1750.32	White feather
CB	M	29.5	971.9	1865.6	2376	2881	White feather
CK	F	27.7	1073	2150.2	2560	2561.8	Yellow
CK	M	35.1	1242.4	2664.1	3416	3663.4	Yellow
CU3	F	29.3	906.1	1849.9	2216	2265.1	Yellow
CU3	M	29.6	1202.1	2514.4	3052	3005.5	Yellow
LA	F	30.1	739.7	1616	1819.5	2107.9	Yellow
LA	M	29.9	1007.6	1881.5	2450.7	2651.8	Yellow
LD	F	28.1	655.2	1569.7	1705.1	1865.3	White feather
LD	M	30.5	938.3	1743.3	2333.6	2401.9	White feather
TN	F	28.7	855.7	1849.3	2016.1	1985.3	Yellow
TN	M	30.5	1035.3	2050.4	2546.7	2571.2	Yellow
WB	F	27.3	661.2	1506.4	1664.6	1691.3	White feather
WB	M	29.2	958.1	1890.8	2202.9	2237.9	White feather
WJ	F	28.6	849.8	1801.2	2118.8	2119.9	Golden
WJ	M	29.7	1026.1	1989.4	2501.3	2496.9	Golden
WY	F	28.4	840.9	1710.7	1962.5	1970.8	Silver
WY	M	29	987.2	2003.6	2450.7	2409.8	Silver
WZ	F	29.1	891.5	1734.8	1804.5	1802.2	Pearl
WZ	M	29.5	1020.3	1994.65	2566.4	2581.4	Pearl
